# Supplementary material for: 2′-O-Galloylhyperin Isolated From Pyrola incarnata Fisch. Attenuates LPS-Induced Inflammatory Response by Activation of SIRT1/Nrf2 and Inhibition of the NF-κB Pathways in Vitro and Vivo
Source: Front Pharmacol. 2018 Jun 27;9:679. doi: 10.3389/fphar.2018.00679 (PMC6030669; doi:10.3389/fphar.2018.00679)
Supplement: Supplementary file 1 [file Presentation_1.ZIP]

Archive with 1 entries (1 files):
- SUPPLEMENTARY INFORMATION.doc
